# Supplementary material for: Access to care for patients with chronic pain receiving prescription opioids, cannabis, or other treatments
Source: Health Aff Sch. 2024 Jun 12;2(6):qxae086. doi: 10.1093/haschl/qxae086 (PMC11210295; doi:10.1093/haschl/qxae086)
Supplement: qxae086_Supplementary_Data [file qxae086_supplementary_data.zip]

Archive with 6 entries (6 files):
- coi_disclosure stone.docx
- coi_disclosure Tormohlen.docx
- Supplement 20240528.docx
- coi_disclosure bicket.docx
- coi_disclosure mcginty.docx
- coi_disclosure pierre.docx
